# Supplementary material for: Real-Time Monitoring of the In Situ Microfluidic Synthesis of Ag Nanoparticles on Solid Substrate for Reliable SERS Detection
Source: Biosensors (Basel). 2021 Dec 16;11(12):520. doi: 10.3390/bios11120520 (PMC8699179; doi:10.3390/bios11120520)
Supplement: Supplementary file 1 [file biosensors-11-00520-s001.zip]

Archive with 1 entries (1 files):
- biosensors-1438793-sup.pdf
